# Supplementary material for: “Omics” and Postmortem Interval Estimation: A Systematic Review
Source: Int J Mol Sci. 2025 Jan 25;26(3):1034. doi: 10.3390/ijms26031034 (PMC11817326; doi:10.3390/ijms26031034)
Supplement: Supplementary file 1 [file ijms-26-01034-s001.zip]

Archive with 3 entries (3 files):
- Sup_Material_Checklist ARRIVE - Table S1.xlsx
- Sup_Material_Checklist STROBE - Table S2.xlsx
- Sup_Material_Up_Down_regulation_PMI - Table S3.pdf
