# Supplementary material for: “Omics” and Postmortem Interval Estimation: A Systematic Review
Source: Int J Mol Sci. 2025 Jan 25;26(3):1034. doi: 10.3390/ijms26031034 (PMC11817326; doi:10.3390/ijms26031034)
Supplement: Supplementary file 1 [file ijms-26-01034-s001.zip › Sup_Material_Checklist ARRIVE - Table S1.xlsx]

## Sheet: Foglio1
	1. Study design		2. Sample Size		3. Inclusion ad exclusion criteria			4. Randomisation		5. Blinding	6. Outcome measures		7. Statistical Methods		8. Experimental Animals		9. Experimental Procedures				10. Results		11. Abstract	12. Bachground		13. Objectives	14.Ethical Statements	15. Housing and Husbandry	16. Animal Care and Monitoring			Interpretation/ scientific implications		18. Generalisability/ translation	19. Protocol registration	20. Data access	21. Declaration of interests
1st Author	The groups being compared, including control groups. If no control group has been used, the rationale should be stated.	The experimental unit (e.g. a single animal, litter, or cage of animals).	Specify the exact number of experimental units allocated to each group, and the total number in each experiment. Also indicate the total number of animals used.	Explain how the sample size was decided. Provide details of any a priori sample size calculation, if done.	Describe any criteria used for including and excluding animals (or experimental units) during the experiment, and data points during the analysis. Specify if these criteria were established a priori. If no criteria were set, state this explicitly	For each experimental group, report any animals, experimental units or data points not included in the analysis and explain why. If there were no exclusions, state so.	For each analysis, report the exact value of n in each experimental group.	State whether randomisation was used to allocate experimental units to control and treatment groups. If done, provide the method used to generate the randomisation sequence.	Describe the strategy used to minimise potential confounders such as the order of treatments and measurements, or animal/cage location. If confounders were not controlled, state this explicitly.	Describe who was aware of the group allocation at the different stages of the experiment (during the allocation, the conduct of the experiment, the outcome assessment, and the data analysis).	Clearly define all outcome measures assessed (e.g. cell death, molecular markers, or behavioural changes).	For hypothesis-testing studies, specify the primary outcome measure, i.e. the outcome measure that was used to determine the sample size.	Provide details of the statistical methods used for each analysis, including software used.	Describe any methods used to assess whether the data met the assumptions of the statistical approach, and what was done if the assumptions were not met.	Provide species-appropriate details of the animals used, including species, strain and substrain, sex, age or developmental stage, and, if relevant, weight.	Provide further relevant information on the provenance of animals, health/immune status, genetic modification status, genotype, and any previous procedures.	What was done, how it was done and what was used.	When and how often.	Where (including detail of any acclimatisation periods).	Why (provide rationale for procedures).	Summary/descriptive statistics for each experimental group, with a measure of variability where applicable (e.g. mean and SD, or median and range).	If applicable, the effect size with a confidence interval.	Provide an accurate summary of the research objectives, animal species, strain and sex, key methods, principal findings, and study conclusions.	Include sufficient scientific background to understand the rationale and context for the study, and explain the experimental approach.	Explain how the animal species and model used address the scientific objectives and, where appropriate, the relevance to human biology.	Clearly describe the research question, research objectives and, where appropriate, specific hypotheses being tested.	Provide the name of the ethical review committee or equivalent that has approved the use of animals in this study, and any relevant licence or protocol numbers (if applicable). If ethical approval was not sought or granted, provide a justification.	Provide details of housing and husbandry conditions, including any environmental enrichment	Describe any interventions or steps taken in the experimental protocols to reduce pain, suffering and distress.	Report any expected or unexpected adverse events.	Describe the humane endpoints established for the study, the signs that were monitored and the frequency of monitoring. If the study did not have humane endpoints, state this.	Interpret the results, taking into account the study objectives and hypotheses, current theory and other relevant studies in the literature.	Comment on the study limitations including potential sources of bias, limitations of the animal model, and imprecision associated with the results.	Comment on whether, and how, the findings of this study are likely to generalise to other species or experimental conditions, including any relevance to human biology (where appropriate).	Provide a statement indicating whether a protocol (including the research question, key design features, and analysis plan) was prepared before the study, and if and where this protocol was registered.	Provide a statement describing if and where study data are available.	Declare any potential conflicts of interest, including financial and non-financial. If none exist, this should be stated.	List all funding sources (including grant identifier) and the role of the funder(s) in the design, analysis and reporting of the study.
Zhang W. et al. [38]	yes	yes	yes	no	yes	yes	yes	no	no	no	yes	N.A.	yes	no	no	no	yes	yes	yes	yes	yes	N.A.	yes	yes	yes	yes	yes	yes	yes	no	N.A.	yes	yes	no	no	yes	yes	yes
Marrone A. et al. [3]	yes	yes	yes	no	yes	yes	yes	no	no	no	yes	N.A.	yes	yes	yes	no	yes	yes	no	yes	yes	N.A.	yes	yes	yes	yes	no	no	no	no	N.A.	yes	no	no	no	yes	yes	yes
Battistini A. et al. [17]	yes	yes	yes	no	yes	yes	yes	no	no	no	yes	N.A.	yes	yes	yes	no	yes	yes	yes	yes	yes	N.A.	yes	yes	yes	yes	yes	no	no	no	N.A.	yes	yes	no	yes	yes	yes	yes
Fang S. et al. [21]	yes	yes	yes	yes	yes	yes	yes	yes	no	no	yes	N.A.	yes	yes	yes	yes	yes	yes	yes	yes	yes	N.A.	yes	yes	yes	yes	yes	yes	yes	no	N.A.	yes	yes	yes	yes	yes	yes	yes
Lu X. et al. [20]	yes	yes	yes	yes	yes	no exclusions	yes	yes	no	no	yes	N.A.	yes	no	yes	no	yes	yes	yes	yes	yes	N.A.	yes	yes	yes	yes	yes	yes	yes	no	N.A.	yes	yes	yes	yes	yes	yes	yes
Pesko B. et al. [30]	yes	yes	yes	yes	yes	no exclusions	yes	no	no	no	yes	N.A.	yes	no	yes	no	yes	yes	yes	no	yes	N.A.	yes	yes	no	yes	yes	no	no	no	N.A.	yes	no	yes	no	yes	yes	yes
Nolan A. et al. [41]	yes	yes	yes	no	yes	yes	yes	no	no	no	yes	N.A.	yes	yes	yes	no	yes	yes	yes	yes	yes	N.A.	yes	yes	yes	yes	yes	yes	yes	no	N.A.	yes	no	yes	yes	yes	no	yes
Nolan A. et al. [42]	yes	yes	yes	no	yes	yes	yes	no	no	no	yes	N.A.	yes	yes	yes	no	yes	yes	yes	yes	yes	N.A.	yes	yes	yes	yes	yes	yes	yes	no	N.A.	yes	yes	no	no	no	no	yes
Nolan A. et al. [2]	yes	yes	yes	no	yes	yes	yes	no	no	no	yes	N.A.	yes	yes	yes	no	yes	yes	yes	yes	yes	N.A.	yes	yes	yes	yes	yes	yes	yes	no	N.A.	yes	no	no	yes	no	no	yes
Choi K. et al. [43]	yes	yes	yes	yes	yes	yes	yes	yes	no	no	yes	N.A.	yes	yes	yes	no	yes	yes	yes	yes	yes	N.A.	yes	yes	yes	yes	yes	yes	yes	no	N.A.	yes	yes	yes	no	no	no	yes
Dai X. et al. [22]	yes	yes	yes	yes	yes	yes	yes	yes	yes	yes	yes	N.A.	yes	yes	yes	yes	yes	yes	yes	yes	yes	N.A.	yes	yes	yes	yes	yes	yes	no	no	N.A.	yes	yes	yes	yes	no	yes	yes
Du T. et al. [44]	yes	yes	yes	yes	yes	yes	yes	yes	no	no	yes	N.A.	yes	yes	no	no	yes	yes	yes	yes	yes	N.A.	yes	yes	no	yes	yes	yes	yes	no	N.A.	yes	yes	no	yes	no	no	yes
Wu Z. et al. [34]	yes	yes	yes	yes	yes	yes	yes	yes	yes	yes	yes	N.A.	yes	yes	yes	no	yes	yes	yes	yes	yes	N.A.	yes	yes	no	yes	yes	yes	no	no	N.A.	yes	yes	no	no	yes	yes	yes
Li C. et al. [45]	yes	yes	yes	no	yes	yes	yes	no	no	no	yes	N.A.	yes	no	yes	no	yes	yes	yes	yes	no	N.A.	yes	yes	no	yes	yes	no	yes	no	N.A.	yes	yes	yes	no	no	no	no
Li C. et al. [46]	no	yes	no	no	yes	no exclusions	yes	no	no	no	yes	N.A.	yes	no	no	no	no	yes	yes	no	yes	N.A.	yes	yes	yes	yes	yes	yes	yes	no	N.A.	yes	yes	yes	no	yes	yes	yes
Kaszynski R. et al. [35]	yes	yes	yes	yes	yes	yes	yes	no	no	yes	yes	N.A.	yes	no	yes	no	yes	yes	yes	yes	yes	N.A.	yes	yes	no	yes	yes	no	yes	no	N.A.	yes	yes	yes	no	no	yes	no
Sato T. et al. [47]	yes	yes	yes	yes	yes	yes	yes	yes	no	no	yes	yes	yes	yes	yes	yes	yes	yes	yes	no	yes	N.A.	yes	yes	no	yes	yes	yes	no	no	N.A.	yes	yes	yes	no	no	yes	yes
Kwak J. et al. [49]	yes	yes	yes	no	yes	no	yes	no	no	no	yes	N.A.	yes	no	yes	no	no	yes	yes	no	no	N.A.	yes	yes	no	yes	no	no	no	no	N.A.	no	no	no	no	no	no	yes
