# Supplementary material for: “Omics” and Postmortem Interval Estimation: A Systematic Review
Source: Int J Mol Sci. 2025 Jan 25;26(3):1034. doi: 10.3390/ijms26031034 (PMC11817326; doi:10.3390/ijms26031034)
Supplement: Supplementary file 1 [file ijms-26-01034-s001.zip › Sup_Material_Checklist STROBE - Table S2.xlsx]

## Sheet: Foglio1
	Title and abstract		Introduction		Methods														Results											Discussion				Other information
1st Author	1. a	1. b	2. Background/rationale	3. Objectives	4. Study design	5. Setting	6a. Participants	6b. Participants	7. Variables	8. Data Sources/measurements	9. Bias	10. Study Size	11. Quantitative variables	12.a Statistical methods	12.b Statistical methods	12.c Statistical methods	12.d Statistical methods	12.e Statistical methods	13a. Participants	13b. Participants	13c. Participants	14a. Descriptive data	14b. Descriptive data	14c. Descriptive data	15. Outcome data	16a. Main results	16b. Main results	16c. Main results	17.Other analyses	18. Key results	19. Limitations	20. Interpretation	21. Generalisability	22. Funding
	Indicate the study’s design with a commonly used term in the title or the abstract	Provide in the abstract an informative and balanced summary of what was done and what was found	Explain the scientific background and rationale for the investigation being reported	State specific objectives, including any prespecified hypotheses	Present key elements of study design early in the paper	Describe the setting, locations, and relevant dates, including periods of recruitment, exposure, follow-up, and data collection	Give the eligibility criteria, and the sources and methods of selection of participants. Describe methods of follow-up	For matched studies, give matching criteria and number of exposed and unexposed	Clearly define all outcomes, exposures, predictors, potential confounders, and effect modifiers. Give diagnostic criteria, if applicable	For each variable of interest, give sources of data and details of methods of assessment (measurement). Describe comparability of assessment methods if there is more than one group	Describe any efforts to address potential sources of bias	Explain how the study size was arrived at	Explain how quantitative variables were handled in the analyses. If applicable, describe which groupings were chosen and why	Describe all statistical methods, including those used to control for confounding	Describe any methods used to examine subgroups and interactions	Explain how missing data were addressed	If applicable, explain how loss to follow-up was addressed	Describe any sensitivity analyses	Report numbers of individuals at each stage of study—eg numbers potentially eligible, examined for eligibility, confirmed eligible, included in the study, completing follow-up, and analysed	Give reasons for non-participation at each stage	Consider use of a flow diagram	Give characteristics of study participants (eg demographic, clinical, social) and information on exposures and potential confounders	Indicate number of participants with missing data for each variable of interest	Summarise follow-up time (eg, average and total amount)	Report numbers of outcome events or summary measures over time	Give unadjusted estimates and, if applicable, confounder-adjusted estimates and their precision (eg, 95% confidence interval). Make clear which confounders were adjusted for and why they were included	Report category boundaries when continuous variables were categorized	If relevant, consider translating estimates of relative risk into absolute risk for a meaningful time period	Report other analyses done—eg analyses of subgroups and interactions, and sensitivity analyses	Summarise key results with reference to study objectives	Discuss limitations of the study, taking into account sources of potential bias or imprecision. Discuss both direction and magnitude of any potential bias	Give a cautious overall interpretation of results considering objectives, limitations, multiplicity of analyses, results from similar studies, and other relevant evidence	Discuss the generalisability (external validity) of the study results	Give the source of funding and the role of the funders for the present study and, if applicable, for the original study on which the present article is based
Brockbals L. et al. [1]	yes	yes	yes	yes	yes	yes	no	N.A.		yes	yes	no	yes	yes	yes	no	N.A.	no	yes	N.A.	no	yes	no	yes	yes	yes	yes	N.A.	yes	yes	yes	yes	yes	yes
Kocsmár È. et al. [39]	yes	yes	yes	yes	yes	yes	yes	N.A.	no	yes	no	yes	yes	yes	yes	yes	N.A.	no	yes	N.A.	no	yes	no	yes	yes	yes	no	N.A.	no	yes	yes	yes	yes	yes
Bonicelli A. et al. [23]	yes	yes	yes	yes	yes	yes	yes	N.A.	no	yes	yes	yes	no	yes	yes	no	N.A.	yes	yes	N.A.	no	yes	no	yes	yes	yes	no	N.A.	no	no	yes	yes	yes	yes
Bonicelli A. et al. [36]	yes	yes	yes	yes	yes	yes	no	N.A.	yes	yes	no	no	no	yes	yes	no	N.A.	no	yes	N.A.	no	yes	no	yes	yes	yes	yes	N.A.	yes	yes	yes	yes	yes	yes
Mickleburgh H. et al. [40]	yes	yes	yes	yes	yes	yes	yes	N.A.	yes	yes	yes	no	no	yes	no	no	N.A.	no	yes	N.A.	no	yes	no	yes	yes	yes	no	N.A.	yes	yes	yes	yes	yes	yes
Pérez-Martínez C. et al. [19]	yes	yes	yes	yes	yes	yes	yes	N.A.	no	yes	yes	no	no	yes	no	no	N.A.	no	yes	N.A.	no	yes	no	no	yes	yes	no	N.A.	yes	yes	yes	yes	yes	yes
Boroumand M. et al. [48]	yes	yes	yes	yes	yes	yes	yes	N.A.	yes	yes	yes	no	no	yes	no	no	N.A.	no	yes	N.A.	no	yes	no	yes	yes	no	no	N.A.	no	yes	yes	yes	yes	yes
Ueland M. et al. [50]	yes	yes	yes	yes	yes	yes	no	N.A.	no	yes	yes	no	no	yes	no	no	N.A.	no	yes	N.A.	no	yes	no	yes	yes	yes	no	N.A.	yes	yes	yes	yes	yes	yes
